# Supplementary material for: Predictors of Non-Cardiovascular Readmissions in Multimorbid Adults with Heart Failure in Australian Hospitals: A Retrospective Cohort Study
Source: J Clin Med. 2026 Jul 6;15(13):5275. doi: 10.3390/jcm15135275 (PMC13363480; doi:10.3390/jcm15135275)
Supplement: Supplementary file 1 [file jcm-15-05275-s001.zip]

Archive with 4 entries (4 files):
- RECORD Checklist.pdf
- Supplementary S1.pdf
- Supplementary S2.pdf
- Supplementary Table S1.pdf
